# Supplementary material for: OncoSolidDB: An Oncology-Focused Curated Database of Ligand–Target Interactions for Precision Medicine Across Major Solid Cancers
Source: Cancers (Basel). 2026 May 12;18(10):1559. doi: 10.3390/cancers18101559 (PMC13204178; doi:10.3390/cancers18101559)
Supplement: Supplementary file 1 [file cancers-18-01559-s001.zip]

Archive with 1 entries (1 files):
- cancers-4208022-supplementary.pdf
